# Supplementary material for: The Differential Associations Between Passive and Interactive Screentime and Sleep Duration Among 8th and 11th Grade Adolescents
Source: Children (Basel). 2026 Jan 15;13(1):127. doi: 10.3390/children13010127 (PMC12840330; doi:10.3390/children13010127)
Supplement: Supplementary file 1 [file children-13-00127-s001.zip]

Archive with 1 entries (1 files):
- children-4074548-supplementary.pdf
